# Supplementary material for: CXCL13 Positive Cells Localization Predict Response to Anti-PD-1/PD-L1 in Pulmonary Non-Small Cell Carcinoma
Source: Cancers (Basel). 2024 Feb 7;16(4):708. doi: 10.3390/cancers16040708 (PMC10887067; doi:10.3390/cancers16040708)
Supplement: Supplementary file 1 [file cancers-16-00708-s001.zip]

Archive with 1 entries (1 files):
- cancers-2753861-supplementary.pdf
